# Supplementary material for: Thermal Conductivity of Helium and Argon at High Pressure and High Temperature
Source: Materials (Basel). 2022 Sep 26;15(19):6681. doi: 10.3390/ma15196681 (PMC9573036; doi:10.3390/ma15196681)
Supplement: Supplementary file 1 [file materials-15-06681-s001.zip]

Archive with 1 entries (1 files):
- materials-1927217-supplementary.pdf
